# Supplementary material for: Lost, hidden, broken, cut-estimating and interpreting the shapes and masses of damaged assemblages of plesiosaur gastroliths
Source: PeerJ. 2024 Aug 28;12:e17925. doi: 10.7717/peerj.17925 (PMC11373562; doi:10.7717/peerj.17925)
Supplement: Supplemental Information 1 — The measurements of the observable gastroliths and their observed or estimated masses for the four plesiosaur examined: length, width, depth (obs./est.) and mass (obs./est.). [file peerj-12-17925-s001.dat]

            0           4.9           3.6           3.4        83.847

            1           3.3           3.1           1.9       27.1731

            2           3.5           2.3             2       22.5079

            3           9.7           6.3           4.5       384.445

            4           3.7           2.1           1.6         17.38

            5           5.9           4.4           3.4       123.394

            6           9.1           6.5           2.1       173.654

            7           3.2           2.7           0.9       10.8709

            8          13.5             9           3.1        526.56

            9           4.5           2.8           1.4       24.6609

           10          11.6          10.2           6.8        1124.8

           11           2.6           1.6           0.8       4.65257

           12           3.2           2.3           1.6        16.463

           13           2.4           1.5           1.5       7.54925

           14           2.8           2.4           1.4       13.1525

           15           3.1             3           1.8       23.4027

           16           3.2           2.2           1.6       15.7472

           17           7.3           7.2           4.1       301.265

           18           4.6           2.7           1.9       32.9902

           19           2.9             2             2       16.2169

           20           2.3           1.6           0.7       3.60127

           21           4.1           3.6           2.5       51.5865

           22          10.3           9.2           3.5       463.664

           23           2.1           1.5           1.5       6.60559

           24           4.7           4.2             2       55.1934

           25           5.2           3.8           2.5       69.0616

           26            10             8             3       335.522

           27           2.2           1.7           0.9        4.7057

           28           2.6           2.1             1       7.63313

           29           1.1           0.6           0.4      0.369074

           30           2.1           1.5           1.1        4.8441

           31           2.5           1.5           0.8       4.19403

           32           4.3             3           1.4        25.248

           33           2.8           1.9             1       7.43741

           34           1.8           1.4           0.8       2.81839

           35           4.4           2.1           1.3       16.7929

           36           4.5           3.3           2.3        47.749

           37             4           3.5           3.4       66.5452

           38           2.7           1.3           1.3       6.37911

           39           1.3           0.8           0.5      0.726965

           40           9.1           6.2           4.7       370.716

           41           5.7             4           2.7       86.0614

           42           2.3           1.5           1.3       6.27007

           43           2.2             2           1.6       9.84198

           44           2.1             2           1.4       8.22029

           45           4.2           3.9           2.4       54.9585

           46             3           1.9           1.4       11.1561

           47           3.9           2.5           1.8       24.5351

           48           5.2           4.2           3.3       100.757

           49             3           2.8           1.6       18.7892

           50           7.2           4.6           3.3       152.797

           51           2.1           1.7             1       4.99089
