# Supplementary material for: Lost, hidden, broken, cut-estimating and interpreting the shapes and masses of damaged assemblages of plesiosaur gastroliths
Source: PeerJ. 2024 Aug 28;12:e17925. doi: 10.7717/peerj.17925 (PMC11373562; doi:10.7717/peerj.17925)
Supplement: Supplemental Information 2 — The measurements of the observable gastroliths and their observed or estimated masses for the four plesiosaur examined: length, width, depth (obs./est.) and mass (obs./est.). [file peerj-12-17925-s002.dat]

; a b c mass
;
1	6.52	5.47	4.15 0.20
2	30.7	21.51	13.58 13.81
3	19.54	15.93	7.70 3.73
4	30.59	22.50	7.84 9.38
5	16.72	11.64	9.47 2.60
6	15.48	13.87	7.94 2.24
7	21.20	13.75	7.57 3.83
8	24.74	15.64	9.96 5.76
9	14.71	13.24	5.93 1.78
10	22.20	19.40	10.20 6.45
11	21.03	16.46	8.74 4.50
12	25.08	22.23	7.94 6.35
13	21.47	16.53	9.61 5.51
14	26.00	22.93	9.50 8.69
15	13.79	9.95	9.45 1.81
16	18.70	18.02	7.68 3.41
17	13.36	10.93	7.83 1.51
18	21.16	20.25	7.43 4.58
19	16.36	15.95	7.09 2.80
20	18.00	16.41	9.87 4.76
21	22.54	20.21	11.73 8.19
22	26.83	19.37	9.91 8.07
23	23.52	19.08	5.96 4.34
24	20.14	13.52	7.86 3.15
25	23.99	20.94	11.17 7.09
26	28.52	22.49	10.27 10.23
27	28.55	24.12	10.78 12.20
28	34.10	22.45	9.07 11.88
29	18.33	16.17	9.05 4.04
30	22.11	12.67	6.90 3.21
31	15.13	13.26	6.79 2.19
32	27.95	16.98	10.35 7.57
33	15.34	8.01	6.90 1.33
34	20.99	17.65	8.00 4.35
35	11.59	10.76	7.54 1.35
36	18.97	14.25	7.90 3.10
37	10.30	7.57	3.91 0.49
38	21.05	19.44	7.76 5.10
39	10.50	8.08	6.40 0.77
40	30.03	27.52	10.32 12.78
41	21.85	19.93	6.75 5.35
42	38.42	20.47	12.71 15.34
43	22.90	18.34	10.85 6.75
44	27.95	20.93	10.85 10.29
45	8.77	6.67	3.58 0.35
46	10.64	10.55	5.47 0.93
47	18.66	13.59	7.73 2.80
48	17.14	8.30	7.01 1.44
49	11.20	6.19	4.95 0.55
50	11.08	10.48	9.58 1.51
51	25.15	11.33	6.39 3.18
52	16.12	13.35	7.80 2.56
53	14.00	9.40	5.69 1.22
54	27.30	23.70	9.04 8.99
55	14.12	11.01	6.45 1.34
56	18.66	13.33	8.27 3.42
57	32.44	24.96	7.33 9.55
58	19.36	13.74	8.55 3.31
59	12.62	7.18	4.10 0.57
60	11.71	10.23	7.40 1.26
61	5.12	4.14	4.20 1.0
62	14.83	10.50	7.33 1.69
63	14.74	7.60	5.63 1.10
64	15.77	13.48	8.11 2.53
65 30.80 25.40 9.98 13.08
66 30.28 19.18 10.80 11.30
67 31.64 19.60 9.41 9.30
68 22.72 21.87 7.9 4.55
69 23.30 16.10 8.32 5.22
70 32.00 19.96 8.00 6.13
71 23.32 18.52 9.72 6.41
72 19.41 17.40 7.98 4.05
73 18.14 9.00 8.40 2.20
74 13.94 9.88 9.46 2.75
75 18.64 12.10 7.76 1.56
