# Supplementary material for: Lost, hidden, broken, cut-estimating and interpreting the shapes and masses of damaged assemblages of plesiosaur gastroliths
Source: PeerJ. 2024 Aug 28;12:e17925. doi: 10.7717/peerj.17925 (PMC11373562; doi:10.7717/peerj.17925)
Supplement: Supplemental Information 3 — The measurements of the observable gastroliths and their observed or estimated masses for the four plesiosaur examined: length, width, depth (obs./est.) and mass (obs./est.). [file peerj-12-17925-s003.dat]

;        number        a             b             c         mass

;

            0      0.298054      0.251215      0.274635     0.0131482

            1       0.82079      0.579667      0.700228      0.192783

            2      0.907579      0.597901       0.75274      0.226789

            3       1.63669       1.24786       1.44228       1.78147

            4      0.971618      0.572076      0.771847      0.222271

            5      0.971618      0.572076      0.771847      0.222271

            6      0.757088      0.652531       0.70481      0.225335

            7      0.685041      0.648481      0.666761      0.201368

            8      0.480173      0.360668       0.42042     0.0436609

            9       1.22452      0.792972       1.00875      0.538222

           10      0.960846      0.742647      0.851746      0.370424

           11      0.479175      0.423727      0.451451     0.0601376

           12      0.576527      0.375997      0.476262     0.0569729

           13      0.337213       0.26862      0.302917     0.0170083

           14      0.754285       0.55546      0.654872      0.162675

           15      0.782899      0.524169      0.653534      0.150359

           16        1.3388      0.874132       1.10647      0.715072

           17       2.69875        1.2332       1.96598       2.86886

           18       1.67935       1.00865         1.344       1.19427

           19      0.879036       0.62435      0.751693      0.239521

           20      0.888053      0.752561      0.820307      0.351562

           21      0.800775       0.55115      0.675963      0.170032

           22       1.07835      0.742492      0.910421       0.41555

           23      0.511364      0.295843      0.403603     0.0312847

           24       1.78184       1.19085       1.48635       1.76629

           25      0.548125      0.378566      0.463346     0.0549089

           26      0.768715      0.346615      0.557665     0.0645565

           27      0.673282      0.509241      0.591262      0.122046

           28       1.41308      0.579375      0.996228      0.331563

           29      0.778226      0.629641      0.703933      0.215661

           30      0.539741      0.349648      0.444694      0.046124

           31       2.07291         1.598       1.83546        3.7001

           32      0.955081       0.75103      0.853055       0.37656

           33      0.600068      0.437242      0.518655     0.0801907

           34      0.709949      0.520604      0.615277        0.1345

           35      0.832743      0.617382      0.725062       0.22187

           36       1.35752      0.375421       0.86647      0.133741

           37      0.645049      0.364748      0.504898     0.0599872

           38      0.893514      0.738541      0.816028      0.340667

           39      0.939183      0.585111      0.762147      0.224754

           40      0.837328      0.382913      0.610121     0.0858175

           41       1.11469      0.889618       1.00215      0.616653

           42      0.504641      0.447886      0.476263     0.0707616

           43       1.75562       1.64024       1.69793       3.30161

           44       1.13998       0.94543        1.0427      0.712255

           45       1.37574       1.15811       1.26693       1.28978

           46      0.614589      0.333763      0.474176     0.0478565

           47       0.90959      0.473705      0.691648      0.142673

           48      0.620677      0.407419      0.514048     0.0720159

           49      0.473864      0.351157      0.412511     0.0408448

           50      0.931714      0.528968      0.730341      0.182231

           51       1.62113       1.16355       1.39234       1.53415

           52      0.572792      0.413605      0.493199     0.0684934

           53      0.840504      0.603682      0.722093       0.21411

           54       0.85155      0.699778      0.775664      0.291481

           55       1.07026      0.780021      0.925141      0.455179

           56       1.74993       1.14911       1.44952       1.61519

           57       2.21159       1.24117       1.72638       2.38148

           58      0.988862       0.74092      0.864891      0.379453

           59      0.836023       0.54435      0.690187      0.173163

           60      0.822056      0.434605       0.62833      0.108535

           61       1.17131      0.455658      0.813484      0.169992

           62       1.23706      0.768605       1.00283      0.510831

           63       1.67636       1.48543       1.58089       2.58554

           64      0.501704      0.322467      0.412085     0.0364668

           65       1.76151       1.38671       1.57411       2.36775

           66        2.0506       1.02687       1.53874       1.51144

           67      0.888223      0.672801      0.780512      0.281045

           68       1.98105      0.838757        1.4099      0.974199

           69      0.978666      0.695494       0.83708      0.330903

           70      0.791334      0.483632      0.637483      0.129381

           71       1.80745       1.41759       1.61252       2.53891

           72       1.71427      0.756576       1.23542      0.685905

           73       0.68825      0.296471      0.492361     0.0422854

           74      0.869467      0.466018      0.667742      0.131989

           75       1.43794      0.978815       1.20838       0.96299

           76      0.522207      0.400479      0.461343      0.058544

           77       1.18269      0.985548       1.08412      0.802983

           78       0.75649      0.278441      0.517465     0.0409968

           79       1.14194      0.546396      0.844168      0.238308

           80      0.734502      0.528977      0.631739      0.143664

           81      0.542997      0.382226      0.462611     0.0554521

           82      0.678828      0.603421      0.641124      0.172775

           83       2.51711       1.50087       2.00899        3.9634

           84       1.76817       1.24181       1.50499       1.90596

           85       1.46361      0.444146      0.953878      0.201817

           86       3.16933       1.49992       2.33463       4.98406

           87       1.05109      0.634939      0.843014      0.296199

           88      0.904249      0.523801      0.714025      0.173421

           89      0.611549      0.528695      0.570122      0.119487

           90      0.771745      0.613476      0.692611      0.203025

           91       1.61857      0.816595       1.21758       0.75444

           92        1.1427      0.660155      0.901428        0.3481

           93      0.956844      0.529981      0.743412      0.187863

           94      0.449107      0.329679      0.389393     0.0341203

           95       1.25959      0.481356      0.870473      0.204006

           96      0.894705      0.473194      0.683949      0.140036

           97       0.79169      0.483355      0.637522      0.129291

           98      0.899019      0.321511      0.610265     0.0649592

           99       1.00239      0.472403      0.737396      0.156366

          100       1.18862      0.559741       0.87418      0.260314

          101       1.89434        1.4334       1.66387       2.72065

          102       1.73882       1.30911       1.52397       2.08299

          103        1.2319      0.601497      0.916698      0.311546

          104      0.643296      0.452668      0.547982     0.0921405

          105      0.575037      0.310537      0.442787     0.0387617

          106       0.94359      0.562057      0.752823      0.208365

          107        2.3033      0.734953       1.51913       0.86966

          108       1.00137      0.741232      0.871301      0.384577

          109       1.08174      0.878654      0.980197      0.583766

          110       1.64906       1.05273       1.35089       1.27747

          111       1.28886       1.00016       1.14451      0.901207

          112       2.79566       1.54622       2.17094       4.67204

          113       1.28293      0.899869        1.0914      0.726175

          114      0.582475      0.482221      0.532348     0.0946781

          115       1.09105      0.545558      0.818304       0.22699

          116       1.17444      0.512001       0.84322      0.215205

          117       1.30379      0.686364      0.995077      0.429335

          118       1.38055       1.10133       1.24094       1.17049

          119      0.248277      0.203199      0.225738    0.00716572

          120      0.772892      0.428251      0.600572     0.0990822

          121       1.44169      0.951094       1.19639      0.911588

          122       1.01056      0.587067      0.798814      0.243454

          123       1.05716      0.651519      0.854339      0.313671

          124       1.07942      0.741764      0.910592      0.415147

          125       1.22243      0.705574      0.964002      0.425392

          126       1.09561      0.596567      0.846089      0.272555

          127        1.1996      0.955238       1.07742      0.765138

          128      0.834466      0.677371      0.755919      0.267634

          129       0.62131      0.562743      0.592026      0.137534

          130       1.07542      0.826473      0.950947       0.51347

          131       1.33132      0.893122       1.11222      0.742308

          132       1.05147      0.903357      0.977414      0.599785

          133       1.85083       1.07031       1.46057       1.48206

          134       1.31572      0.992611       1.15417      0.906153

          135       1.50482       1.09209       1.29845       1.25453

          136      0.692079      0.321675      0.506877     0.0500576

          137      0.708542      0.437923      0.573233     0.0949819

          138       1.38442      0.919093       1.15176       0.81746

          139       1.19189      0.445661      0.818776      0.165472

          140       1.12508      0.781619      0.953349      0.480456

          141       1.06098      0.543662      0.802321      0.219202

          142       1.03487      0.632555      0.833713      0.289443

          143        1.2883       0.69655      0.992425       0.43692

          144      0.987659      0.785703      0.886681       0.42619

          145       1.15699      0.971642       1.06432      0.763523

          146       0.72264      0.410618      0.566629     0.0851683

          147      0.598971      0.518264      0.558617      0.112457

          148      0.841497      0.570208      0.705853      0.191249

          149      0.884903      0.633781      0.759342      0.248459

          150      0.989053      0.851557      0.920305      0.501334

          151      0.681364      0.392708      0.537036     0.0734511

          152       1.56002      0.726619       1.14332      0.575736

          153       1.24281      0.929864       1.08634      0.751144

          154       1.64472       1.03559       1.34016       1.23296

          155      0.833168      0.640777      0.736973      0.239126

          156       1.28106      0.782224       1.03164      0.547913

          157      0.727909      0.557008      0.642459      0.157863

          158      0.726293      0.490061      0.608177      0.121925

          159       1.72273       1.03482       1.37878       1.28952

          160       1.85345       1.07384       1.46364       1.49396

          161       1.66267      0.980556       1.32161       1.11746

          162       2.36701       1.67079        2.0189       4.61874

          163       1.26474      0.728185      0.996462      0.468775

          164       0.87372       0.79447      0.834095      0.385485
