# Supplementary material for: Lost, hidden, broken, cut-estimating and interpreting the shapes and masses of damaged assemblages of plesiosaur gastroliths
Source: PeerJ. 2024 Aug 28;12:e17925. doi: 10.7717/peerj.17925 (PMC11373562; doi:10.7717/peerj.17925)
Supplement: Supplemental Information 4 — The measurements of the observable gastroliths and their observed or estimated masses for the four plesiosaur examined: length, width, depth (obs./est.) and mass (obs./est.). [file peerj-12-17925-s004.dat]

;       number          a             b              c          mass

;           

            0           3.3           1.5           2.4       5.19011

            1           0.8           0.7          0.75       0.27401

            2           1.4           0.6             1      0.352298

            3           1.5           1.4          1.45       2.05507

            4           1.8             1           1.4       1.25821

            5             3           2.2           2.6       10.1495

            6           1.2             1           1.1      0.838805

            7           1.1           1.1           1.1      0.930375

            8           3.2           1.8           2.5       7.24728

            9           1.9           1.2          1.55       1.91248

           10           0.9           0.7           0.8      0.308261

           11           2.8           1.5          2.15       4.40373

           12           1.5           1.5           1.5       2.35914

           13           2.2           1.5          1.85       3.46007

           14           1.5           1.3           1.4       1.77198

           15           2.3           1.5           1.9       3.61735

           16           2.5             1          1.75       1.74751

           17           1.3             1          1.15      0.908706

           18           2.7           1.7           2.2       5.45433

           19           1.2             1           1.1      0.838805

           20           0.8           0.6           0.7      0.201313

           21           1.2           1.2           1.2       1.20788

           22           2.4           1.4           1.9       3.28812

           23             2           0.9          1.45       1.13239

           24           1.8           1.2           1.5       1.81182

           25           2.2           1.5          1.85       3.46007

           26           1.1             1          1.05      0.768905

           27           1.6           1.3          1.45       1.89011

           28           2.5           1.1           1.8       2.11449

           29           1.2           0.6           0.9       0.30197

           30           1.2           0.8             1      0.536835

           31           1.2           0.4           0.8      0.134209

           32           1.3           0.7             1      0.445266

           33           0.7           0.4          0.55     0.0782885

           34           0.5           0.5           0.5     0.0873756

           35           0.6           0.5          0.55      0.104851

           36           0.7           0.7           0.7      0.239759

           37           1.6           1.3          1.45       1.89011

           38           1.5           1.2          1.35       1.50985

           39             2           1.3          1.65       2.36263

           40           1.2           0.6           0.9       0.30197

           41           2.1           1.5           1.8        3.3028

           42           1.8           0.5          1.15      0.314552

           43           1.6             1           1.3       1.11841

           44             2           1.4           1.7        2.7401

           45             2           1.5          1.75       3.14552

           46             2           1.3          1.65       2.36263

           47             2           1.5          1.75       3.14552

           48           1.5           1.3           1.4       1.77198

           49           1.6           1.3          1.45       1.89011

           50           1.3             1          1.15      0.908706

           51           1.7           0.8          1.25      0.760517

           52           1.6           1.6           1.6       2.86312

           53           2.1           1.2          1.65       2.11379

           54             2           0.7          1.35      0.685024

           55           1.2           0.8             1      0.536835

           56             2           1.5          1.75       3.14552

           57           1.4           1.2           1.3       1.40919

           58           2.2           1.2           1.7       2.21445

           59             2             2             2       5.59204

           60           1.6           1.3          1.45       1.89011

           61           1.4           1.2           1.3       1.40919

           62           1.7             1          1.35       1.18831

           63           1.6           1.3          1.45       1.89011

           64           2.3           1.3           1.8       2.71703

           65           1.5           1.5           1.5       2.35914

           66           1.4           1.3          1.35       1.65384

           67             1             1             1      0.699004

           68           2.5           1.5             2        3.9319

           69           1.3           1.3           1.3       1.53571

           70           1.5           1.4          1.45       2.05507

           71           1.5           1.5           1.5       2.35914

           72           2.1           1.6          1.85       3.75785

           73           1.7           0.8          1.25      0.760517

           74           2.3           1.5           1.9       3.61735

           75           2.1           1.3           1.7       2.48077

           76           2.3           1.8          2.05       5.20898

           77           0.9           0.6          0.75      0.226477

           78           1.5           1.3           1.4       1.77198

           79           1.2           0.7          0.95      0.411015

           80           1.7           0.9           1.3      0.962529

           81           1.2             1           1.1      0.838805

           82           2.1           1.2          1.65       2.11379

           83           1.5           1.1           1.3       1.26869

           84           1.7           0.8          1.25      0.760517

           85             3             2           2.5       8.38805

           86           1.7           1.5           1.6       2.67369

           87           1.7           1.1           1.4       1.43785

           88           1.4           0.8           1.1      0.626308

           89           2.7           1.3             2       3.18956

           90           1.5           1.2          1.35       1.50985

           91             1           0.7          0.85      0.342512

           92           1.7           1.2          1.45       1.71116
