# Supplementary material for: Lost, hidden, broken, cut-estimating and interpreting the shapes and masses of damaged assemblages of plesiosaur gastroliths
Source: PeerJ. 2024 Aug 28;12:e17925. doi: 10.7717/peerj.17925 (PMC11373562; doi:10.7717/peerj.17925)
Supplement: Supplemental Information 5 [file peerj-12-17925-s005.pro]

; NBGG (Nichollsaura Borealis Gastrolith Geometry)

;

; -using the digitized 2D outlines of exposed gastroliths, determine the 

;  semi-major, semi-minor and intermediate diameters

;  for the two assemblages (top - First and bottom - Second) of Nichollsaura

;  borealis gastoliths

;

PRO nbgg, PS=PS, DATA=DATA


RHO = 2.67 ; gm/cc

MIN_X = 0

MAX_X = 1

MIN_Y = 2

MAX_Y = 3


rootname = 'Data/Plesiosauria/Nicholls/Gastros/'


sets = [ 'First/', 'Second/' ]


for test = 0,1 do begin

    test_set = sets(test)

    if keyword_set(PS) then begin

       set_plot, 'PS'

       fname = 'gastro_set_'+test_set+'.ps'

       print, 'Writing: ' + fname

       device, filename=fname, $

                Xsize=16, Xoffset=0, Ysize=16, Yoffset=0, $

                Bits_Per_Pixel=8, /Helvetica

       PEBBLE_FILL = 150

       WHITE = 1

       BLACK = 0

    end else begin

       gwin, 'NBGG: '+rootname, /Big

       PEBBLE_FILL = cval24(150)

       WHITE = cval24(1)

       BLACK = 0

    end


    get, rootname, test_set+'count', count, /Quiet

    if keyword_set(DATA) then $

       pebble_stats = fltarr( 5, count )


    ; -setup the plot space so that pebble cloud is centred


    get, rootname, test_set+'extrema', extrema

    x_span = extrema(MAX_X) - extrema(MIN_X)

    y_span = extrema(MAX_Y) - extrema(MIN_Y)

    if x_span gt y_span then $

       plot_span = x_span $

    else $

       plot_span = y_span

    x_mid = (extrema(MIN_X) + extrema(MAX_X)) / 2.

    y_mid = (extrema(MIN_Y) + extrema(MAX_Y)) / 2.

    plot, [0,1], /NoData, Background=WHITE, Color=BLACK, $

          Xrange=x_mid + [-plot_span, plot_span]/2, Xtitle='X-axis (cm)', $

                                                    Xstyle=5, $

          Yrange=y_mid + [-plot_span, plot_span]/2, Ytitle='Y-axis (cm)', $

                                                    Ystyle=5


    for s = 1, count do begin

       s_idx = int_string(s)

       get, rootname, test_set + 'gastro-' + s_idx, pebble, n, /Quiet

       cm_area = polycm( pebble, /area, /NoNullFlag)


       if keyword_set(DATA) then begin

          ; -find the longest axis of the pebble

          ;

          max_diam = -1.

          for p = 0, n-1 do $

              for q = p+1, n-2 do begin

                 diam = distance( pebble(*,p), pebble(*,q) )

                 if diam gt max_diam then begin

                      max_diam = diam

                      p0 = p

                      q0 = q

                 end

              end


          ; -compute semi-minor diameter ('a') of an ellipse whose semi-major 

          ;  diameter is 'b'

          ;

          b = max_diam       ; semi-major

          a = 2*cm_area(2) / (!PI*b/2)   ; semi-minor

          c = (b + a) / 4.      ; intermeedjit

          pebble_stats(*, s-1) = [ s, b, a, c, RHO*(4/3.)*!PI*a*b*c/8. ]

       end

 

       ; -draw the pebble as filled and outlined shape

       ;

       polyfill, pebble, Color=PEBBLE_FILL

       plots, pebble, Color=0


       ; -draw the semi-major and semi-minor radii on their respective pebbles

       ;

;    plots, [ [pebble(*,p0)], [pebble(*,q0)] ], Color=WHITE   ; semi-major axis

;    slope_int, pebble(*,p0), pebble(*,q0), mb

;    mb_perp = [ mb(0), -1./mb(1) ]

;    vector = [ 1, mb_perp(1) ]

;    unit_vec = vector / norm( vector )

;    midpoint = (pebble(*,p0) + pebble(*,q0))/2.  ; -midpoint of the long axis

;    p0 = midpoint + a * unit_vec

;    p1 = midpoint - a * unit_vec

;    plots, [ [p0], [p1] ], Color=WHITE


       ; -label the pebble at its centre with a numeric label

       ;

       xyouts, cm_area(0), cm_area(1), s_idx, Align=0.5, Color=WHITE, Charthick=2

    end


    ; -locate and draw a 5cm scalebar

    ;

    scale2d, 'NBGG', Length=5, Segments=5, Units='cm', $

          x0=x_mid-2.5, y0=1.2*extrema(MIN_Y), $

          Alt_Color=WHITE, Base_Color=BLACK, Format='(I1)', Csize=2


    ; -dump a simple title at top with pathname to dataset

    ;

    xyouts, x_mid, 1.2*extrema(MAX_Y), rootname+test_set, Charsize=2, $

             Color=BLACK, Align=0.5

    stop

    if keyword_set(DATA) then $

       put, rootname, test_set + 'diams-mass', pebble_stats

    if keyword_set(PS) then $

       device, /close

end

if keyword_set(PS) then $

    set_plot, 'X'

END
